# Supplementary material for: Plectin-mediated cytoskeletal crosstalk as a target for inhibition of hepatocellular carcinoma growth and metastasis
Source: eLife. 2025 Mar 7;13:RP102205. doi: 10.7554/eLife.102205 (PMC11893104; doi:10.7554/eLife.102205)
Supplement: Figure 1—source data 2. [file elife-102205-fig1-data2.zip]

Archive with 52 entries (48 files):
- Figure 1-source data 2. Original files for western blot analysis displayed in Figure 1D/
- Figure 1-source data 2. Original files for western blot analysis displayed in Figure 1D/F1D E-cad vimentin GAPDH raw images/
- Figure 1-source data 2. Original files for western blot analysis displayed in Figure 1D/F1D E-cad vimentin GAPDH raw images/160617_HCC-01-1s.tif
- Figure 1-source data 2. Original files for western blot analysis displayed in Figure 1D/F1D E-cad vimentin GAPDH raw images/160617_HCC-02-10s.tif
- Figure 1-source data 2. Original files for western blot analysis displayed in Figure 1D/F1D E-cad vimentin GAPDH raw images/160617_HCC-03-30s.tif
- Figure 1-source data 2. Original files for western blot analysis displayed in Figure 1D/F1D E-cad vimentin GAPDH raw images/160617_HCC-04-1m.tif
- Figure 1-source data 2. Original files for western blot analysis displayed in Figure 1D/F1D E-cad vimentin GAPDH raw images/160617_HCC-05-2m.tif
- Figure 1-source data 2. Original files for western blot analysis displayed in Figure 1D/F1D E-cad vimentin GAPDH raw images/160617_HCC-06-5m.tif
- Figure 1-source data 2. Original files for western blot analysis displayed in Figure 1D/F1D E-cad vimentin GAPDH raw images/160617_HCC-07-10m.tif
- Figure 1-source data 2. Original files for western blot analysis displayed in Figure 1D/F1D E-cad vimentin GAPDH raw images/160617_HCC-SUM-1121s.tif
- Figure 1-source data 2. Original files for western blot analysis displayed in Figure 1D/F1D E-cad vimentin GAPDH raw images/20160617_18322.tif
- Figure 1-source data 2. Original files for western blot analysis displayed in Figure 1D/F1D E-cad vimentin GAPDH raw images/fdfdf.tif
- Figure 1-source data 2. Original files for western blot analysis displayed in Figure 1D/F1D E-cad vimentin GAPDH raw images/fdfdsf.img
- Figure 1-source data 2. Original files for western blot analysis displayed in Figure 1D/F1D E-cad vimentin GAPDH raw images/fdfdsf.inf
- Figure 1-source data 2. Original files for western blot analysis displayed in Figure 1D/F1D E-cad vimentin GAPDH raw images/New Folder/
- Figure 1-source data 2. Original files for western blot analysis displayed in Figure 1D/F1D E-cad vimentin GAPDH raw images/New Folder/160617_HCC-01-1s.tif
- Figure 1-source data 2. Original files for western blot analysis displayed in Figure 1D/F1D E-cad vimentin GAPDH raw images/New Folder/160617_HCC-02-10s.tif
- Figure 1-source data 2. Original files for western blot analysis displayed in Figure 1D/F1D E-cad vimentin GAPDH raw images/New Folder/160617_HCC-03-30s.tif
- Figure 1-source data 2. Original files for western blot analysis displayed in Figure 1D/F1D E-cad vimentin GAPDH raw images/New Folder/160617_HCC-04-1m.tif
- Figure 1-source data 2. Original files for western blot analysis displayed in Figure 1D/F1D E-cad vimentin GAPDH raw images/New Folder/160617_HCC-05-2m.tif
- Figure 1-source data 2. Original files for western blot analysis displayed in Figure 1D/F1D E-cad vimentin GAPDH raw images/New Folder/160617_HCC-06-5m.tif
- Figure 1-source data 2. Original files for western blot analysis displayed in Figure 1D/F1D E-cad vimentin GAPDH raw images/New Folder/160617_HCC-07-10m.tif
- Figure 1-source data 2. Original files for western blot analysis displayed in Figure 1D/F1D E-cad vimentin GAPDH raw images/New Folder/160617_HCC-SUM-1121s.tif
- Figure 1-source data 2. Original files for western blot analysis displayed in Figure 1D/F1D E-cad vimentin GAPDH raw images/New Folder/20160617_18322.tif
- Figure 1-source data 2. Original files for western blot analysis displayed in Figure 1D/F1D E-cad vimentin GAPDH raw images/New Folder/fdfdf.tif
- Figure 1-source data 2. Original files for western blot analysis displayed in Figure 1D/F1D E-cad vimentin GAPDH raw images/New Folder/fdfdsf.img
- Figure 1-source data 2. Original files for western blot analysis displayed in Figure 1D/F1D E-cad vimentin GAPDH raw images/New Folder/fdfdsf.inf
- Figure 1-source data 2. Original files for western blot analysis displayed in Figure 1D/F1D E-cad vimentin GAPDH raw images/New Folder/vgcfgdsg.tif
- Figure 1-source data 2. Original files for western blot analysis displayed in Figure 1D/F1D E-cad vimentin GAPDH raw images/New Folder/V_fdfdf.tif
- Figure 1-source data 2. Original files for western blot analysis displayed in Figure 1D/F1D E-cad vimentin GAPDH raw images/New Folder/V_fdfdsf.img
- Figure 1-source data 2. Original files for western blot analysis displayed in Figure 1D/F1D E-cad vimentin GAPDH raw images/New Folder/V_fdfdsf.inf
- Figure 1-source data 2. Original files for western blot analysis displayed in Figure 1D/F1D E-cad vimentin GAPDH raw images/vgcfgdsg.tif
- Figure 1-source data 2. Original files for western blot analysis displayed in Figure 1D/F1D E-cad vimentin GAPDH raw images/V_fdfdf.tif
- Figure 1-source data 2. Original files for western blot analysis displayed in Figure 1D/F1D E-cad vimentin GAPDH raw images/V_fdfdsf.img
- Figure 1-source data 2. Original files for western blot analysis displayed in Figure 1D/F1D E-cad vimentin GAPDH raw images/V_fdfdsf.inf
- Figure 1-source data 2. Original files for western blot analysis displayed in Figure 1D/F1D plectin/
- Figure 1-source data 2. Original files for western blot analysis displayed in Figure 1D/F1D plectin/160610_HCC-01-1s.tif
- Figure 1-source data 2. Original files for western blot analysis displayed in Figure 1D/F1D plectin/160610_HCC-02-10s.tif
- Figure 1-source data 2. Original files for western blot analysis displayed in Figure 1D/F1D plectin/160610_HCC-03-10s.tif
- Figure 1-source data 2. Original files for western blot analysis displayed in Figure 1D/F1D plectin/160610_HCC-04-30s.tif
- Figure 1-source data 2. Original files for western blot analysis displayed in Figure 1D/F1D plectin/160610_HCC-05-1m.tif
- Figure 1-source data 2. Original files for western blot analysis displayed in Figure 1D/F1D plectin/160610_HCC-06-2m.tif
- Figure 1-source data 2. Original files for western blot analysis displayed in Figure 1D/F1D plectin/160610_HCC-07-5m.tif
- Figure 1-source data 2. Original files for western blot analysis displayed in Figure 1D/F1D plectin/160610_HCC-08-10m.tif
- Figure 1-source data 2. Original files for western blot analysis displayed in Figure 1D/F1D plectin/160610_HCC-SUM-1131s.tif
- Figure 1-source data 2. Original files for western blot analysis displayed in Figure 1D/F1D plectin/20160610_1636.img
- Figure 1-source data 2. Original files for western blot analysis displayed in Figure 1D/F1D plectin/20160610_1636.inf
- Figure 1-source data 2. Original files for western blot analysis displayed in Figure 1D/F1D plectin/20160610_1636.tif
- Figure 1-source data 2. Original files for western blot analysis displayed in Figure 1D/F1D plectin/20160610_1636ygh.tif
- Figure 1-source data 2. Original files for western blot analysis displayed in Figure 1D/F1D plectin/V_20160610_1636.img
- Figure 1-source data 2. Original files for western blot analysis displayed in Figure 1D/F1D plectin/V_20160610_1636.inf
- Figure 1-source data 2. Original files for western blot analysis displayed in Figure 1D/F1D plectin/V_20160610_1636.tif
