# Supplementary material for: Plectin-mediated cytoskeletal crosstalk as a target for inhibition of hepatocellular carcinoma growth and metastasis
Source: eLife. 2025 Mar 7;13:RP102205. doi: 10.7554/eLife.102205 (PMC11893104; doi:10.7554/eLife.102205)
Supplement: Figure 1—source data 2. [file elife-102205-fig1-data2.zip › Figure 1-source data 2. Original files for western blot analysis displayed in Figure 1D/F1D plectin/V_20160610_1636.inf]

CCD_IMAGE_FILE
V_20160610_1636

144.14
144.14
16
1536
1024


Fri Jun 10 16:35:25 2016
1465569325

LAS-3000

IMAGE
YES
1024
Lite_DigitizeEPI_4.img
YES
YES
H2
10msec
1
1
2.8
VRF43LMD
4 STD
YES
READY
-29.9
YES
NEGA
0
65535
YES
WHITE-EPI
1 Through
5632679
LAS-3000IR ver2.1W
LINEAR 0 255
