# Supplementary material for: Plectin-mediated cytoskeletal crosstalk as a target for inhibition of hepatocellular carcinoma growth and metastasis
Source: eLife. 2025 Mar 7;13:RP102205. doi: 10.7554/eLife.102205 (PMC11893104; doi:10.7554/eLife.102205)
Supplement: Figure 1—source data 4. [file elife-102205-fig1-data4.zip]

Archive with 19 entries (14 files):
- Figure 1-source data 4. Original files for western blot analysis displayed in Figure 1H/
- Figure 1-source data 4. Original files for western blot analysis displayed in Figure 1H/1 2 3 4/
- Figure 1-source data 4. Original files for western blot analysis displayed in Figure 1H/1 2 3 4/1min.tif
- Figure 1-source data 4. Original files for western blot analysis displayed in Figure 1H/1 2 3 4/5min.tif
- Figure 1-source data 4. Original files for western blot analysis displayed in Figure 1H/1 2 3 4/V_1sec.tif
- Figure 1-source data 4. Original files for western blot analysis displayed in Figure 1H/5 6/
- Figure 1-source data 4. Original files for western blot analysis displayed in Figure 1H/5 6/10min.tif
- Figure 1-source data 4. Original files for western blot analysis displayed in Figure 1H/5 6/170623_Ponceau_002.tif
- Figure 1-source data 4. Original files for western blot analysis displayed in Figure 1H/5 6/reprobe/
- Figure 1-source data 4. Original files for western blot analysis displayed in Figure 1H/5 6/reprobe/1min.tif
- Figure 1-source data 4. Original files for western blot analysis displayed in Figure 1H/5 6/reprobe/5min.tif
- Figure 1-source data 4. Original files for western blot analysis displayed in Figure 1H/5 6/reprobe/V_1sec.tif
- Figure 1-source data 4. Original files for western blot analysis displayed in Figure 1H/5 6/Thumbs.db
- Figure 1-source data 4. Original files for western blot analysis displayed in Figure 1H/5 6/V_1sec.tif
- Figure 1-source data 4. Original files for western blot analysis displayed in Figure 1H/7 8/
- Figure 1-source data 4. Original files for western blot analysis displayed in Figure 1H/7 8/170714_pomc005.tif
- Figure 1-source data 4. Original files for western blot analysis displayed in Figure 1H/7 8/2min.tif
- Figure 1-source data 4. Original files for western blot analysis displayed in Figure 1H/7 8/5min.tif
- Figure 1-source data 4. Original files for western blot analysis displayed in Figure 1H/7 8/V_1sec.tif
