# Supplementary material for: Plectin-mediated cytoskeletal crosstalk as a target for inhibition of hepatocellular carcinoma growth and metastasis
Source: eLife. 2025 Mar 7;13:RP102205. doi: 10.7554/eLife.102205 (PMC11893104; doi:10.7554/eLife.102205)
Supplement: Figure 2—figure supplement 1—source data 2. [file elife-102205-fig2-figsupp1-data2.zip]

Archive with 3 entries (2 files):
- Figure 2-figure supplement 1-source data 1/
- Figure 2-figure supplement 1-source data 1/240119_Huh_Snu_WT_KO_IFBD_gp21_GAPDH-700.tif
- Figure 2-figure supplement 1-source data 1/240119_Huh_Snu_WT_KO_IFBD_gp21_GAPDH-800.tif
