# Supplementary material for: Plectin-mediated cytoskeletal crosstalk as a target for inhibition of hepatocellular carcinoma growth and metastasis
Source: eLife. 2025 Mar 7;13:RP102205. doi: 10.7554/eLife.102205 (PMC11893104; doi:10.7554/eLife.102205)
Supplement: Figure 3—source data 2. — Huh7 replicate 1 and SNU475 replicate 1–9. [file elife-102205-fig3-data2.zip]

Archive with 45 entries (38 files):
- Figure 3-source data 2. Original files for western blot analysis displayed in Figure 3D and Figure 3-figure supplement 1C. Huh7 1st and SNU475/
- Figure 3-source data 2. Original files for western blot analysis displayed in Figure 3D and Figure 3-figure supplement 1C. Huh7 1st and SNU475/1st Snu475/
- Figure 3-source data 2. Original files for western blot analysis displayed in Figure 3D and Figure 3-figure supplement 1C. Huh7 1st and SNU475/1st Snu475/221208_Snu475 1st WT KO IFBD WT+PST.tif
- Figure 3-source data 2. Original files for western blot analysis displayed in Figure 3D and Figure 3-figure supplement 1C. Huh7 1st and SNU475/1st Snu475/221209-700.tif
- Figure 3-source data 2. Original files for western blot analysis displayed in Figure 3D and Figure 3-figure supplement 1C. Huh7 1st and SNU475/1st Snu475/221209-800.tif
- Figure 3-source data 2. Original files for western blot analysis displayed in Figure 3D and Figure 3-figure supplement 1C. Huh7 1st and SNU475/1st Snu475/230105-700.tif
- Figure 3-source data 2. Original files for western blot analysis displayed in Figure 3D and Figure 3-figure supplement 1C. Huh7 1st and SNU475/1st Snu475/230105-800.tif
- Figure 3-source data 2. Original files for western blot analysis displayed in Figure 3D and Figure 3-figure supplement 1C. Huh7 1st and SNU475/1st Snu475/230310-700.tif
- Figure 3-source data 2. Original files for western blot analysis displayed in Figure 3D and Figure 3-figure supplement 1C. Huh7 1st and SNU475/1st Snu475/230310-800.tif
- Figure 3-source data 2. Original files for western blot analysis displayed in Figure 3D and Figure 3-figure supplement 1C. Huh7 1st and SNU475/2nd + 3rd Snu475/
- Figure 3-source data 2. Original files for western blot analysis displayed in Figure 3D and Figure 3-figure supplement 1C. Huh7 1st and SNU475/2nd + 3rd Snu475/221215 Snu475 2nd WT KO IFBD WT+PST.tif
- Figure 3-source data 2. Original files for western blot analysis displayed in Figure 3D and Figure 3-figure supplement 1C. Huh7 1st and SNU475/2nd + 3rd Snu475/221215 Snu475 3rd WT KO IFBD WT+PST.tif
- Figure 3-source data 2. Original files for western blot analysis displayed in Figure 3D and Figure 3-figure supplement 1C. Huh7 1st and SNU475/2nd + 3rd Snu475/221216-700.tiff
- Figure 3-source data 2. Original files for western blot analysis displayed in Figure 3D and Figure 3-figure supplement 1C. Huh7 1st and SNU475/2nd + 3rd Snu475/221216-800.tiff
- Figure 3-source data 2. Original files for western blot analysis displayed in Figure 3D and Figure 3-figure supplement 1C. Huh7 1st and SNU475/2nd + 3rd Snu475/221216b-700.tif
- Figure 3-source data 2. Original files for western blot analysis displayed in Figure 3D and Figure 3-figure supplement 1C. Huh7 1st and SNU475/2nd + 3rd Snu475/221216b-800.tif
- Figure 3-source data 2. Original files for western blot analysis displayed in Figure 3D and Figure 3-figure supplement 1C. Huh7 1st and SNU475/2nd + 3rd Snu475/221217-700.tiff
- Figure 3-source data 2. Original files for western blot analysis displayed in Figure 3D and Figure 3-figure supplement 1C. Huh7 1st and SNU475/2nd + 3rd Snu475/221217-800.tiff
- Figure 3-source data 2. Original files for western blot analysis displayed in Figure 3D and Figure 3-figure supplement 1C. Huh7 1st and SNU475/2nd + 3rd Snu475/230105-700.tif
- Figure 3-source data 2. Original files for western blot analysis displayed in Figure 3D and Figure 3-figure supplement 1C. Huh7 1st and SNU475/2nd + 3rd Snu475/230105-800.tif
- Figure 3-source data 2. Original files for western blot analysis displayed in Figure 3D and Figure 3-figure supplement 1C. Huh7 1st and SNU475/2nd + 3rd Snu475/230126-700.tif
- Figure 3-source data 2. Original files for western blot analysis displayed in Figure 3D and Figure 3-figure supplement 1C. Huh7 1st and SNU475/2nd + 3rd Snu475/230126-800.tif
- Figure 3-source data 2. Original files for western blot analysis displayed in Figure 3D and Figure 3-figure supplement 1C. Huh7 1st and SNU475/4th + 5th Snu475/
- Figure 3-source data 2. Original files for western blot analysis displayed in Figure 3D and Figure 3-figure supplement 1C. Huh7 1st and SNU475/4th + 5th Snu475/221220 Snu475 4th WT KO IFBD WT+PST A-F.tif
- Figure 3-source data 2. Original files for western blot analysis displayed in Figure 3D and Figure 3-figure supplement 1C. Huh7 1st and SNU475/4th + 5th Snu475/221220 Snu475 5th WT KO IFBD WT+PST G-L marked.tif
- Figure 3-source data 2. Original files for western blot analysis displayed in Figure 3D and Figure 3-figure supplement 1C. Huh7 1st and SNU475/4th + 5th Snu475/221221-700.tif
- Figure 3-source data 2. Original files for western blot analysis displayed in Figure 3D and Figure 3-figure supplement 1C. Huh7 1st and SNU475/4th + 5th Snu475/221221-800.tif
- Figure 3-source data 2. Original files for western blot analysis displayed in Figure 3D and Figure 3-figure supplement 1C. Huh7 1st and SNU475/4th + 5th Snu475/230126-700.tif
- Figure 3-source data 2. Original files for western blot analysis displayed in Figure 3D and Figure 3-figure supplement 1C. Huh7 1st and SNU475/4th + 5th Snu475/230126-800.tif
- Figure 3-source data 2. Original files for western blot analysis displayed in Figure 3D and Figure 3-figure supplement 1C. Huh7 1st and SNU475/6th Snu475 + 1st Huh7/
- Figure 3-source data 2. Original files for western blot analysis displayed in Figure 3D and Figure 3-figure supplement 1C. Huh7 1st and SNU475/6th Snu475 + 1st Huh7/230111 Huh7 1st replicate marker WT KO IFBD WT+PST marked.tif
- Figure 3-source data 2. Original files for western blot analysis displayed in Figure 3D and Figure 3-figure supplement 1C. Huh7 1st and SNU475/6th Snu475 + 1st Huh7/230111 Snu475 6th replicate marker WT KO IFBD WT+PST marked.tif
- Figure 3-source data 2. Original files for western blot analysis displayed in Figure 3D and Figure 3-figure supplement 1C. Huh7 1st and SNU475/6th Snu475 + 1st Huh7/230125-700.tif
- Figure 3-source data 2. Original files for western blot analysis displayed in Figure 3D and Figure 3-figure supplement 1C. Huh7 1st and SNU475/6th Snu475 + 1st Huh7/230125-800.tif
- Figure 3-source data 2. Original files for western blot analysis displayed in Figure 3D and Figure 3-figure supplement 1C. Huh7 1st and SNU475/7th + 8th/
- Figure 3-source data 2. Original files for western blot analysis displayed in Figure 3D and Figure 3-figure supplement 1C. Huh7 1st and SNU475/7th + 8th/230223_Snu475 7th AB CD EF Ponceau marked.tif
- Figure 3-source data 2. Original files for western blot analysis displayed in Figure 3D and Figure 3-figure supplement 1C. Huh7 1st and SNU475/7th + 8th/230223_Snu475 8th GH IJ KL Ponceau marked.tif
- Figure 3-source data 2. Original files for western blot analysis displayed in Figure 3D and Figure 3-figure supplement 1C. Huh7 1st and SNU475/7th + 8th/230224-700.tif
- Figure 3-source data 2. Original files for western blot analysis displayed in Figure 3D and Figure 3-figure supplement 1C. Huh7 1st and SNU475/7th + 8th/230224-800.tif
- Figure 3-source data 2. Original files for western blot analysis displayed in Figure 3D and Figure 3-figure supplement 1C. Huh7 1st and SNU475/9th/
- Figure 3-source data 2. Original files for western blot analysis displayed in Figure 3D and Figure 3-figure supplement 1C. Huh7 1st and SNU475/9th/230303_Snu475 9th WT KO IFBD WT+PST Ponceau marked.tif
- Figure 3-source data 2. Original files for western blot analysis displayed in Figure 3D and Figure 3-figure supplement 1C. Huh7 1st and SNU475/9th/230305-700.tif
- Figure 3-source data 2. Original files for western blot analysis displayed in Figure 3D and Figure 3-figure supplement 1C. Huh7 1st and SNU475/9th/230305-800.tif
- Figure 3-source data 2. Original files for western blot analysis displayed in Figure 3D and Figure 3-figure supplement 1C. Huh7 1st and SNU475/9th/230308-700.tif
- Figure 3-source data 2. Original files for western blot analysis displayed in Figure 3D and Figure 3-figure supplement 1C. Huh7 1st and SNU475/9th/230308-800.tif
