# Supplementary material for: Plectin-mediated cytoskeletal crosstalk as a target for inhibition of hepatocellular carcinoma growth and metastasis
Source: eLife. 2025 Mar 7;13:RP102205. doi: 10.7554/eLife.102205 (PMC11893104; doi:10.7554/eLife.102205)
Supplement: Figure 3—source data 3. — Huh7 replicate 2–9. [file elife-102205-fig3-data3.zip]

Archive with 44 entries (35 files):
- Figure 3-source data 3/
- Figure 3-source data 3/230113_Huh7 2nd WT KO IFBD WT+PST/
- Figure 3-source data 3/230113_Huh7 2nd WT KO IFBD WT+PST/230113_Huh7 1st WT KO IFBD WT+PST 700.tif
- Figure 3-source data 3/230113_Huh7 2nd WT KO IFBD WT+PST/230113_Huh7 1st WT KO IFBD WT+PST 800.tif
- Figure 3-source data 3/230113_Huh7 2nd WT KO IFBD WT+PST/230113_Huh7 1st WT KO IFBD WT+PST GAPDH AB.tif
- Figure 3-source data 3/230113_Huh7 2nd WT KO IFBD WT+PST/230113_Huh7 2nd WT KO IFBD WT+PST.tif
- Figure 3-source data 3/230117_Huh7 3rd WT KO IFBD WT+PST/
- Figure 3-source data 3/230117_Huh7 3rd WT KO IFBD WT+PST/230117_Huh7 2nd WT KO IFBD WT+PST 700.tif
- Figure 3-source data 3/230117_Huh7 3rd WT KO IFBD WT+PST/230117_Huh7 2nd WT KO IFBD WT+PST 800.tif
- Figure 3-source data 3/230117_Huh7 3rd WT KO IFBD WT+PST/230117_Huh7 3rd WT KO IFBD WT+PST.tif
- Figure 3-source data 3/230120_Huh7 4th WT KO IFBD WT+PST/
- Figure 3-source data 3/230120_Huh7 4th WT KO IFBD WT+PST/230120_Huh7 3rd WT KO IFBD WT+PST 700.tif
- Figure 3-source data 3/230120_Huh7 4th WT KO IFBD WT+PST/230120_Huh7 3rd WT KO IFBD WT+PST 800.tif
- Figure 3-source data 3/230120_Huh7 4th WT KO IFBD WT+PST/230120_Huh7 4th WT KO IFBD WT+PST.tif
- Figure 3-source data 3/230124_Huh7 5th WT KO IFBD WT+PST/
- Figure 3-source data 3/230124_Huh7 5th WT KO IFBD WT+PST/230124_Huh7 4th WT KO IFBD WT+PST 700.tif
- Figure 3-source data 3/230124_Huh7 5th WT KO IFBD WT+PST/230124_Huh7 4th WT KO IFBD WT+PST 800.tif
- Figure 3-source data 3/230124_Huh7 5th WT KO IFBD WT+PST/230124_Huh7 4th WT KO IFBD WT+PST GAPDH CD.tif
- Figure 3-source data 3/230124_Huh7 5th WT KO IFBD WT+PST/230124_Huh7 4th WT KO IFBD WT+PST mTOR.tif
- Figure 3-source data 3/230124_Huh7 5th WT KO IFBD WT+PST/230124_Huh7 5th WT KO IFBD WT+PST.tif
- Figure 3-source data 3/230301_Huh7 6th WT KO IFBD WT+PST/
- Figure 3-source data 3/230301_Huh7 6th WT KO IFBD WT+PST/230301_Huh7 5th WT KO IFBD WT+PST 700.tif
- Figure 3-source data 3/230301_Huh7 6th WT KO IFBD WT+PST/230301_Huh7 5th WT KO IFBD WT+PST 800.tif
- Figure 3-source data 3/230301_Huh7 6th WT KO IFBD WT+PST/230301_Huh7 5th WT KO IFBD WT+PST mTOR.tif
- Figure 3-source data 3/230301_Huh7 6th WT KO IFBD WT+PST/230301_Huh7 6th WT KO IFBD WT+PST.tif
- Figure 3-source data 3/230325_Huh7 7th WT KO IFBD WT+PST/
- Figure 3-source data 3/230325_Huh7 7th WT KO IFBD WT+PST/230325_Huh7 6th WT KO IFBD WT+PST 700.tif
- Figure 3-source data 3/230325_Huh7 7th WT KO IFBD WT+PST/230325_Huh7 6th WT KO IFBD WT+PST 800.tif
- Figure 3-source data 3/230325_Huh7 7th WT KO IFBD WT+PST/230325_Huh7 6th WT KO IFBD WT+PST GAPDH.tif
- Figure 3-source data 3/230325_Huh7 7th WT KO IFBD WT+PST/230325_Huh7 6th WT KO IFBD WT+PST mTOR.tif
- Figure 3-source data 3/230325_Huh7 7th WT KO IFBD WT+PST/230325_Huh7 7th WT KO IFBD WT+PST marked.tif
- Figure 3-source data 3/230328_Huh7 8th WT KO IFBD WT+PST/
- Figure 3-source data 3/230328_Huh7 8th WT KO IFBD WT+PST/230325_Huh7 7th WT KO IFBD WT+PST GAPDH.tif
- Figure 3-source data 3/230328_Huh7 8th WT KO IFBD WT+PST/230328_Huh7 7th WT KO IFBD WT+PST 700.tif
- Figure 3-source data 3/230328_Huh7 8th WT KO IFBD WT+PST/230328_Huh7 7th WT KO IFBD WT+PST 800.tif
- Figure 3-source data 3/230328_Huh7 8th WT KO IFBD WT+PST/230328_Huh7 7th WT KO IFBD WT+PST mTOR.tif
- Figure 3-source data 3/230328_Huh7 8th WT KO IFBD WT+PST/230328_Huh7 8th WT KO IFBD WT+PST marked.tif
- Figure 3-source data 3/230331_Huh7 9th WT KO IFBD WT+PST/
- Figure 3-source data 3/230331_Huh7 9th WT KO IFBD WT+PST/230331_Huh7 8th WT KO IFBD WT+PST 700.tif
- Figure 3-source data 3/230331_Huh7 9th WT KO IFBD WT+PST/230331_Huh7 8th WT KO IFBD WT+PST 800.tif
- Figure 3-source data 3/230331_Huh7 9th WT KO IFBD WT+PST/230331_Huh7 8th WT KO IFBD WT+PST GAPDH ABCD.tif
- Figure 3-source data 3/230331_Huh7 9th WT KO IFBD WT+PST/230331_Huh7 8th WT KO IFBD WT+PST GAPDH.tif
- Figure 3-source data 3/230331_Huh7 9th WT KO IFBD WT+PST/230331_Huh7 8th WT KO IFBD WT+PST mTOR.tif
- Figure 3-source data 3/230331_Huh7 9th WT KO IFBD WT+PST/230331_Huh7 9th WT KO IFBD WT+PST1.tif
