# Supplementary material for: Plectin-mediated cytoskeletal crosstalk as a target for inhibition of hepatocellular carcinoma growth and metastasis
Source: eLife. 2025 Mar 7;13:RP102205. doi: 10.7554/eLife.102205 (PMC11893104; doi:10.7554/eLife.102205)
Supplement: Figure 5—figure supplement 1—source data 2. [file elife-102205-fig5-figsupp1-data2.zip]

Archive with 10 entries (7 files):
- Figure 5-figure supplement 1-source data 2. Original files for western blot analysis displayed in Figure 5-figure supplement 1D/
- Figure 5-figure supplement 1-source data 2. Original files for western blot analysis displayed in Figure 5-figure supplement 1D/replicate 1-4/
- Figure 5-figure supplement 1-source data 2. Original files for western blot analysis displayed in Figure 5-figure supplement 1D/replicate 1-4/240126-700.tif
- Figure 5-figure supplement 1-source data 2. Original files for western blot analysis displayed in Figure 5-figure supplement 1D/replicate 1-4/240126-800.tif
- Figure 5-figure supplement 1-source data 2. Original files for western blot analysis displayed in Figure 5-figure supplement 1D/replicate 1-4/ponceau 1.jpeg
- Figure 5-figure supplement 1-source data 2. Original files for western blot analysis displayed in Figure 5-figure supplement 1D/replicate 1-4/ponceau 2.jpeg
- Figure 5-figure supplement 1-source data 2. Original files for western blot analysis displayed in Figure 5-figure supplement 1D/replicate 5-8/
- Figure 5-figure supplement 1-source data 2. Original files for western blot analysis displayed in Figure 5-figure supplement 1D/replicate 5-8/240201-700.tiff
- Figure 5-figure supplement 1-source data 2. Original files for western blot analysis displayed in Figure 5-figure supplement 1D/replicate 5-8/240201-800.tiff
- Figure 5-figure supplement 1-source data 2. Original files for western blot analysis displayed in Figure 5-figure supplement 1D/replicate 5-8/ponceau 240130.jpeg
